# Supplementary material for: The potential impact of advanced footwear technology on the recent evolution of elite sprint performances
Source: PeerJ. 2023 Nov 27;11:e16433. doi: 10.7717/peerj.16433 (PMC10688325; doi:10.7717/peerj.16433)
Supplement: Supplemental Information 2 [file peerj-11-16433-s002.xlsx]

## Sheet: M100
M100			1 = yes, 0 = no, blank = unidentified
Rank for the year	Year	Performance Time	Superspike?
1	2016	9.8	0
2	2016	9.81	0
3	2016	9.84	0
4	2016	9.86	0
5	2016	9.89	0
6	2016	9.91	0
7	2016	9.91	0
8	2016	9.92	0
9	2016	9.92	0
10	2016	9.93	0
11	2016	9.93	0
12	2016	9.94	0
13	2016	9.94	0
14	2016	9.94	0
15	2016	9.95	0
16	2016	9.96	0
17	2016	9.96	0
18	2016	9.96	0
19	2016	9.96	0
20	2016	9.97	0
1	2017	9.82	0
2	2017	9.9	0
3	2017	9.91	0
4	2017	9.92	0
5	2017	9.92	0
6	2017	9.93	0
7	2017	9.93	0
8	2017	9.94	0
9	2017	9.95	0
10	2017	9.95	0
11	2017	9.97	0
12	2017	9.97	0
13	2017	9.97	0
14	2017	9.97	0
15	2017	9.97	0
16	2017	9.98	0
17	2017	9.98	0
18	2017	9.98	0
19	2017	9.99	0
20	2017	10	0
1	2018	9.79	0
2	2018	9.87	0
3	2018	9.88	0
4	2018	9.89	0
5	2018	9.91	0
6	2018	9.91	0
7	2018	9.91	0
8	2018	9.92	0
9	2018	9.93	0
10	2018	9.93	0
11	2018	9.94	0
12	2018	9.94	0
13	2018	9.94	0
14	2018	9.96	0
15	2018	9.97	0
16	2018	9.97	0
17	2018	9.97	0
18	2018	9.98	0
19	2018	9.99	0
20	2018	9.99	0
1	2019	9.76	0
2	2019	9.86	0
3	2019	9.86	0
4	2019	9.87	0
5	2019	9.9	0
6	2019	9.92	0
7	2019	9.93	0
8	2019	9.93	0
9	2019	9.95	0
10	2019	9.96	0
11	2019	9.96	0
12	2019	9.96	0
13	2019	9.97	0
14	2019	9.97	0
15	2019	9.97	0
16	2019	9.98	0
17	2019	9.98	0
18	2019	9.98	0
19	2019	9.99	0
20	2019	10	0
1	2021	9.76	1
2	2021	9.77	1
3	2021	9.8	1
4	2021	9.83	1
5	2021	9.83	1
6	2021	9.84	0
7	2021	9.84	1
8	2021	9.85	1
9	2021	9.89	1
10	2021	9.89	1
11	2021	9.89	1
12	2021	9.91	1
13	2021	9.94	0
14	2021	9.94	0
15	2021	9.95	0
16	2021	9.95	0
17	2021	9.95	0
18	2021	9.96	1
19	2021	9.97	0
20	2021	9.97	0
1	2022	9.76	1
2	2022	9.81	1
3	2022	9.85	0
4	2022	9.85	1
5	2022	9.85	1
6	2022	9.86	1
7	2022	9.86	1
8	2022	9.87	0
9	2022	9.9	1
10	2022	9.9	1
11	2022	9.91	1
12	2022	9.93	1
13	2022	9.93	1
14	2022	9.94	1
15	2022	9.95	1
16	2022	9.95	1
17	2022	9.95	1
18	2022	9.96	1
19	2022	9.96	1
20	2022	9.97	1

## Sheet: M200
M200			1 = yes, 0 = no, blank = unidentified
Rank for the year	Year	Performance Time	Superspike?
1	2016	19.74	0
2	2016	19.75	0
3	2016	19.78	0
4	2016	19.8	0
5	2016	19.81	0
6	2016	19.85	0
7	2016	19.88	0
8	2016	19.92	0
9	2016	19.95	0
10	2016	19.96	0
11	2016	19.97	0
12	2016	19.97	0
13	2016	20	0
14	2016	20.01	0
15	2016	20.02	0
16	2016	20.07	0
17	2016	20.09	0
18	2016	20.09	0
19	2016	20.1	0
20	2016	20.11	0
1	2017	19.77	0
2	2017	19.84	0
3	2017	19.85	0
4	2017	19.9	0
5	2017	19.95	0
6	2017	19.97	0
7	2017	19.97	0
8	2017	20.01	0
9	2017	20.01	0
10	2017	20.01	0
11	2017	20.02	0
12	2017	20.04	0
13	2017	20.1	0
14	2017	20.11	0
15	2017	20.11	0
16	2017	20.14	0
17	2017	20.14	0
18	2017	20.15	0
19	2017	20.16	0
20	2017	20.17	0
1	2018	19.65	0
2	2018	19.69	0
3	2018	19.75	0
4	2018	19.76	0
5	2018	19.81	0
6	2018	19.84	0
7	2018	19.9	0
8	2018	19.93	0
9	2018	19.93	0
10	2018	19.96	0
11	2018	19.97	0
12	2018	19.98	0
13	2018	19.99	0
14	2018	19.99	0
15	2018	20	0
16	2018	20	0
17	2018	20.01	0
18	2018	20.04	0
19	2018	20.04	0
20	2018	20.04	0
1	2019	19.5	0
2	2019	19.7	0
3	2019	19.73	0
4	2019	19.82	0
5	2019	19.86	0
6	2019	19.87	0
7	2019	19.87	0
8	2019	19.88	0
9	2019	19.91	0
10	2019	19.93	0
11	2019	19.95	0
12	2019	19.97	0
13	2019	19.98	0
14	2019	20.03	0
15	2019	20.04	0
16	2019	20.04	0
17	2019	20.04	0
18	2019	20.08	0
19	2019	20.08	0
20	2019	20.08	0
1	2021	19.52	0
2	2021	19.62	1
3	2021	19.68	0
4	2021	19.76	1
5	2021	19.81	0
6	2021	19.84	0
7	2021	19.88	0
8	2021	19.91	1
9	2021	19.99	1
10	2021	19.99	1
11	2021	20.02	0
12	2021	20.03	0
13	2021	20.06	0
14	2021	20.06	1
15	2021	20.08	0
16	2021	20.1	0
17	2021	20.1	0
18	2021	20.11	0
19	2021	20.11	1
20	2021	20.13	0
1	2022	19.31	1
2	2022	19.49	0
3	2022	19.63	1
4	2022	19.76	1
5	2022	19.77	0
6	2022	19.8	1
7	2022	19.8	1
8	2022	19.82	1
9	2022	19.83	1
10	2022	19.87	1
11	2022	19.89
12	2022	19.91	1
13	2022	19.92	0
14	2022	19.92	1
15	2022	19.93	1
16	2022	19.96	1
17	2022	19.96	1
18	2022	19.97	1
19	2022	20	1
20	2022	20	1

## Sheet: M400
M400			1 = yes, 0 = no, blank = unidentified
Rank for the year	Year	Performance Time	Superspike?
1	2016	43.03	0
2	2016	43.76	0
3	2016	43.85	0
4	2016	44.01	0
5	2016	44.22	0
6	2016	44.24	0
7	2016	44.25	0
8	2016	44.36	0
9	2016	44.38	0
10	2016	44.46	0
11	2016	44.48	0
12	2016	44.6	0
13	2016	44.65	0
14	2016	44.69	0
15	2016	44.71	0
16	2016	44.77	0
17	2016	44.79	0
18	2016	44.79	0
19	2016	44.81	0
20	2016	44.81	0
1	2017	43.62	0
2	2017	43.7	0
3	2017	43.84	0
4	2017	43.89	0
5	2017	44.02	0
6	2017	44.19	0
7	2017	44.22	0
8	2017	44.47	0
9	2017	44.47	0
10	2017	44.48	0
11	2017	44.5	0
12	2017	44.51	0
13	2017	44.53	0
14	2017	44.55	0
15	2017	44.6	0
16	2017	44.66	0
17	2017	44.74	0
18	2017	44.74	0
19	2017	44.78	0
20	2017	44.79	0
1	2018	43.61	0
2	2018	43.87	0
3	2018	43.94	0
4	2018	44.07	0
5	2018	44.13	0
6	2018	44.21	0
7	2018	44.23	0
8	2018	44.33	0
9	2018	44.34	0
10	2018	44.35	0
11	2018	44.43	0
12	2018	44.54	0
13	2018	44.55	0
14	2018	44.58	0
15	2018	44.59	0
16	2018	44.6	0
17	2018	44.62	0
18	2018	44.63	0
19	2018	44.67	0
20	2018	44.69	0
1	2019	43.45	0
2	2019	43.48	0
3	2019	43.64	0
4	2019	44.15	0
5	2019	44.23	0
6	2019	44.23	0
7	2019	44.25	0
8	2019	44.29	0
9	2019	44.31	0
10	2019	44.37	0
11	2019	44.4	0
12	2019	44.4	0
13	2019	44.41	0
14	2019	44.46	0
15	2019	44.53	0
16	2019	44.6	0
17	2019	44.63	0
18	2019	44.63	0
19	2019	44.69	0
20	2019	44.73	0
1	2021	43.85	1
2	2021	43.85	1
3	2021	43.88	1
4	2021	43.93	1
5	2021	44.03	1
6	2021	44.07	1
7	2021	44.3	0
8	2021	44.44	0
9	2021	44.47	0
10	2021	44.48	1
11	2021	44.52	0
12	2021	44.56	1
13	2021	44.58	0
14	2021	44.6	0
15	2021	44.61	0
16	2021	44.64	1
17	2021	44.71	0
18	2021	44.73	0
19	2021	44.74	0
20	2021	44.79	0
1	2022	43.56	1
2	2022	43.7	1
3	2022	44.02	1
4	2022	44.13	1
5	2022	44.21	0
6	2022	44.28	1
7	2022	44.33	1
8	2022	44.34	1
9	2022	44.35	1
10	2022	44.35	1
11	2022	44.43	1
12	2022	44.47	1
13	2022	44.47	1
14	2022	44.54	1
15	2022	44.63	1
16	2022	44.64	1
17	2022	44.66	0
18	2022	44.68	0
19	2022	44.74	1
20	2022	44.74	1

## Sheet: M110H
M110H			1 = yes, 0 = no, blank = unidentified
Rank for the year	Year	Performance Time	Superspike?
1	2016	12.98	0
2	2016	13.03	0
3	2016	13.04	0
4	2016	13.09	0
5	2016	13.1	0
6	2016	13.12	0
7	2016	13.12	0
8	2016	13.18	0
9	2016	13.19	0
10	2016	13.2	0
11	2016	13.2	0
12	2016	13.21	0
13	2016	13.21	0
14	2016	13.22	0
15	2016	13.24	0
16	2016	13.25	0
17	2016	13.25	0
18	2016	13.27	0
19	2016	13.28	0
20	2016	13.28	0
1	2017	12.9	0
2	2017	13.01	0
3	2017	13.05	0
4	2017	13.09	0
5	2017	13.09	0
6	2017	13.1	0
7	2017	13.11	0
8	2017	13.14	0
9	2017	13.15	0
10	2017	13.15	0
11	2017	13.18	0
12	2017	13.19	0
13	2017	13.25	0
14	2017	13.26	0
15	2017	13.27	0
16	2017	13.28	0
17	2017	13.3	0
18	2017	13.31	0
19	2017	13.32	0
20	2017	13.33	0
1	2018	12.92	0
2	2018	13.08	0
3	2018	13.12	0
4	2018	13.15	0
5	2018	13.16	0
6	2018	13.17	0
7	2018	13.21	0
8	2018	13.23	0
9	2018	13.23	0
10	2018	13.26	0
11	2018	13.27	0
12	2018	13.27	0
13	2018	13.27	0
14	2018	13.28	0
15	2018	13.31	0
16	2018	13.31	0
17	2018	13.31	0
18	2018	13.33	0
19	2018	13.34	0
20	2018	13.34	0
1	2019	12.98	0
2	2019	13	0
3	2019	13.05	0
4	2019	13.07	0
5	2019	13.12	0
6	2019	13.12	0
7	2019	13.17	0
8	2019	13.17	0
9	2019	13.18	0
10	2019	13.22	0
11	2019	13.25	0
12	2019	13.27	0
13	2019	13.28	0
14	2019	13.28	0
15	2019	13.29	0
16	2019	13.3	0
17	2019	13.3	0
18	2019	13.31	0
19	2019	13.33	0
20	2019	13.33	0
1	2021	12.81	0
2	2021	12.99	1
3	2021	13.01	0
4	2021	13.03	0
5	2021	13.06	0
6	2021	13.06	1
7	2021	13.1	0
8	2021	13.11	0
9	2021	13.11	0
10	2021	13.12	0
11	2021	13.15	0
12	2021	13.15	0
13	2021	13.16	0
14	2021	13.16	1
15	2021	13.19	0
16	2021	13.21	0
17	2021	13.21	1
18	2021	13.22	0
19	2021	13.23	0
20	2021	13.23	0
1	2022	12.84	1
2	2022	12.99	1
3	2022	12.99	1
4	2022	13	1
5	2022	13	1
6	2022	13.03	1
7	2022	13.08	0
8	2022	13.08	1
9	2022	13.1	1
10	2022	13.14	1
11	2022	13.14	1
12	2022	13.15	1
13	2022	13.17	0
14	2022	13.17	1
15	2022	13.17	1
16	2022	13.18	1
17	2022	13.19	1
18	2022	13.21	0
19	2022	13.22	1
20	2022	13.23	0

## Sheet: M400H
M400H			1 = yes, 0 = no, blank = unidentified
Rank for the year	Year	Performance Time	Superspike?
1	2016	47.73	0
2	2016	47.78	0
3	2016	47.92	0
4	2016	47.97	0
5	2016	48.01	0
6	2016	48.07	0
7	2016	48.1	0
8	2016	48.4	0
9	2016	48.46	0
10	2016	48.49	0
11	2016	48.49	0
12	2016	48.56	0
13	2016	48.57	0
14	2016	48.62	0
15	2016	48.62	0
16	2016	48.65	0
17	2016	48.67	0
18	2016	48.74	0
19	2016	48.81	0
20	2016	48.87	0
1	2017	47.8	0
2	2017	48.02	0
3	2017	48.13	0
4	2017	48.18	0
5	2017	48.22	0
6	2017	48.24	0
7	2017	48.26	0
8	2017	48.31	0
9	2017	48.33	0
10	2017	48.4	0
11	2017	48.44	0
12	2017	48.45	0
13	2017	48.49	0
14	2017	48.5	0
15	2017	48.52	0
16	2017	48.59	0
17	2017	48.6	0
18	2017	48.6	0
19	2017	48.63	0
20	2017	48.76	0
1	2018	46.98	0
2	2018	47.02	0
3	2018	47.54	0
4	2018	47.64	0
5	2018	47.81	0
6	2018	48.12	0
7	2018	48.29	0
8	2018	48.3	0
9	2018	48.31	0
10	2018	48.42	0
11	2018	48.42	0
12	2018	48.46	0
13	2018	48.59	0
14	2018	48.6	0
15	2018	48.65	0
16	2018	48.68	0
17	2018	48.7	0
18	2018	48.77	0
19	2018	48.83	0
20	2018	48.83	0
1	2019	46.92	0
2	2019	46.98	0
3	2019	47.27	0
4	2019	48.1	0
5	2019	48.2	0
6	2019	48.25	0
7	2019	48.28	0
8	2019	48.3	0
9	2019	48.39	0
10	2019	48.48	0
11	2019	48.6	0
12	2019	48.66	0
13	2019	48.68	0
14	2019	48.69	0
15	2019	48.7	0
16	2019	48.73	0
17	2019	48.8	0
18	2019	48.8	0
19	2019	48.8	0
20	2019	48.81	0
1	2021	45.94	0
2	2021	46.17	1
3	2021	46.72	0
4	2021	47.08	0
5	2021	47.12	0
6	2021	47.81	1
7	2021	47.85	0
8	2021	47.93	1
9	2021	48.08	0
10	2021	48.11	1
11	2021	48.18	0
12	2021	48.26	1
13	2021	48.38	0
14	2021	48.49	0
15	2021	48.53	1
16	2021	48.55	0
17	2021	48.6	0
18	2021	48.62	0
19	2021	48.68	0
20	2021	48.68	0
1	2022	46.29	1
2	2022	46.89	1
3	2022	47.12	0
4	2022	47.34	1
5	2022	47.39	1
6	2022	47.41	1
7	2022	47.59	1
8	2022	47.82	1
9	2022	48.03	0
10	2022	48.1
11	2022	48.17	1
12	2022	48.26	1
13	2022	48.27	1
14	2022	48.42	1
15	2022	48.52	1
16	2022	48.53	0
17	2022	48.53	1
18	2022	48.55	1
19	2022	48.66	1
20	2022	48.7	1

## Sheet: W100
W100			1 = yes, 0 = no, blank = unidentified
Rank for the year	Year	Performance Time	Superspike?
1	2016	10.7	0
2	2016	10.74	0
3	2016	10.78	0
4	2016	10.78	0
5	2016	10.78	0
6	2016	10.83	0
7	2016	10.83	0
8	2016	10.86	0
9	2016	10.86	0
10	2016	10.9	0
11	2016	10.95	0
12	2016	10.95	0
13	2016	10.96	0
14	2016	10.99	0
15	2016	11	0
16	2016	11	0
17	2016	11.01	0
18	2016	11.02	0
19	2016	11.04	0
20	2016	11.04	0
1	2017	10.71	0
2	2017	10.82	0
3	2017	10.83	0
4	2017	10.84	0
5	2017	10.85	0
6	2017	10.85	0
7	2017	10.86	0
8	2017	10.88	0
9	2017	10.91	0
10	2017	10.94	0
11	2017	10.95	0
12	2017	10.95	0
13	2017	10.96	0
14	2017	10.98	0
15	2017	10.99	0
16	2017	10.99	0
17	2017	11	0
18	2017	11.01	0
19	2017	11.01	0
20	2017	11.03	0
1	2018	10.85	0
2	2018	10.85	0
3	2018	10.9	0
4	2018	10.9	0
5	2018	10.9	0
6	2018	10.93	0
7	2018	10.95	0
8	2018	10.96	0
9	2018	10.96	0
10	2018	10.98	0
11	2018	10.98	0
12	2018	10.98	0
13	2018	10.98	0
14	2018	10.99	0
15	2018	10.99	0
16	2018	10.99	0
17	2018	10.99	0
18	2018	11.01	0
19	2018	11.01	0
20	2018	11.02	0
1	2019	10.71	0
2	2019	10.73	0
3	2019	10.75	0
4	2019	10.83	0
5	2019	10.85	0
6	2019	10.95	0
7	2019	10.98	0
8	2019	10.99	0
9	2019	11	0
10	2019	11.01	0
11	2019	11.02	0
12	2019	11.02	0
13	2019	11.02	0
14	2019	11.03	0
15	2019	11.04	0
16	2019	11.04	0
17	2019	11.04	0
18	2019	11.04	0
19	2019	11.04	0
20	2019	11.04	0
1	2021	10.54	1
2	2021	10.6	1
3	2021	10.72	1
4	2021	10.76	0
5	2021	10.78	1
6	2021	10.83	1
7	2021	10.87	0
8	2021	10.87	1
9	2021	10.89	0
10	2021	10.9	0
11	2021	10.9	1
12	2021	10.91	0
13	2021	10.92	1
14	2021	10.93	1
15	2021	10.94	1
16	2021	10.96	0
17	2021	10.96	0
18	2021	10.96	0
19	2021	10.97	1
20	2021	10.98	0
1	2022	10.62	1
2	2022	10.71	1
3	2022	10.72	1
4	2022	10.79	1
5	2022	10.81	0
6	2022	10.81	1
7	2022	10.82	1
8	2022	10.82	1
9	2022	10.83	1
10	2022	10.83	1
11	2022	10.85	1
12	2022	10.87	1
13	2022	10.88	1
14	2022	10.88	1
15	2022	10.89	1
16	2022	10.9	1
17	2022	10.9	1
18	2022	10.92
19	2022	10.93	1
20	2022	10.94	1

## Sheet: W200
W200			1 = yes, 0 = no, blank = unidentified
Rank for the year	Year	Performance Time	Superspike?
1	2016	21.78	0
2	2016	21.86	0
3	2016	21.99	0
4	2016	22.02	0
5	2016	22.05	0
6	2016	22.21	0
7	2016	22.21	0
8	2016	22.25	0
9	2016	22.25	0
10	2016	22.26	0
11	2016	22.29	0
12	2016	22.31	0
13	2016	22.38	0
14	2016	22.39	0
15	2016	22.4	0
16	2016	22.42	0
17	2016	22.46	0
18	2016	22.47	0
19	2016	22.48	0
20	2016	22.49	0
1	2017	21.77	0
2	2017	21.88	0
3	2017	21.98	0
4	2017	22.02	0
5	2017	22.05	0
6	2017	22.08	0
7	2017	22.09	0
8	2017	22.22	0
9	2017	22.33	0
10	2017	22.39	0
11	2017	22.41	0
12	2017	22.42	0
13	2017	22.46	0
14	2017	22.47	0
15	2017	22.5	0
16	2017	22.5	0
17	2017	22.54	0
18	2017	22.54	0
19	2017	22.54	0
20	2017	22.55	0
1	2018	21.89	0
2	2018	22.04	0
3	2018	22.05	0
4	2018	22.06	0
5	2018	22.14	0
6	2018	22.16	0
7	2018	22.19	0
8	2018	22.25	0
9	2018	22.3	0
10	2018	22.34	0
11	2018	22.34	0
12	2018	22.37	0
13	2018	22.39	0
14	2018	22.42	0
15	2018	22.42	0
16	2018	22.45	0
17	2018	22.46	0
18	2018	22.47	0
19	2018	22.48	0
20	2018	22.48	0
1	2019	21.74	0
2	2019	21.88	0
3	2019	22	0
4	2019	22.05	0
5	2019	22.16	0
6	2019	22.17	0
7	2019	22.22	0
8	2019	22.22	0
9	2019	22.26	0
10	2019	22.36	0
11	2019	22.4	0
12	2019	22.4	0
13	2019	22.42	0
14	2019	22.45	0
15	2019	22.45	0
16	2019	22.47	0
17	2019	22.5	0
18	2019	22.51	0
19	2019	22.51	0
20	2019	22.52	0
1	2021	21.53	1
2	2021	21.61	1
3	2021	21.78	1
4	2021	21.79	1
5	2021	21.81	0
6	2021	21.89	0
7	2021	21.95	0
8	2021	21.98	0
9	2021	22.03	0
10	2021	22.04	1
11	2021	22.11	0
12	2021	22.11	0
13	2021	22.11	1
14	2021	22.12	0
15	2021	22.18	0
16	2021	22.23	1
17	2021	22.24	0
18	2021	22.26	1
19	2021	22.31	0
20	2021	22.38	1
1	2022	21.45	1
2	2022	21.77	1
3	2022	21.81	1
4	2022	21.87	1
5	2022	21.92	1
6	2022	21.96	1
7	2022	21.96	1
8	2022	21.97	1
9	2022	21.98	1
10	2022	21.98	1
11	2022	21.99	1
12	2022	22.01	1
13	2022	22.05	1
14	2022	22.11	1
15	2022	22.18	1
16	2022	22.23	1
17	2022	22.26	0
18	2022	22.26	1
19	2022	22.27	1
20	2022	22.27	1

## Sheet: W400
W400			1 = yes, 0 = no, blank = unidentified
Rank for the year	Year	Performance Time	Superspike?
1	2016	49.44	0
2	2016	49.51	0
3	2016	49.71	0
4	2016	49.83	0
5	2016	49.9	0
6	2016	49.91	0
7	2016	49.94	0
8	2016	50.04	0
9	2016	50.23	0
10	2016	50.25	0
11	2016	50.29	0
12	2016	50.4	0
13	2016	50.43	0
14	2016	50.64	0
15	2016	50.7	0
16	2016	50.72	0
17	2016	50.84	0
18	2016	50.88	0
19	2016	50.9	0
20	2016	50.91	0
1	2017	49.46	0
2	2017	49.65	0
3	2017	49.72	0
4	2017	49.88	0
5	2017	49.92	0
6	2017	50	0
7	2017	50.05	0
8	2017	50.13	0
9	2017	50.14	0
10	2017	50.14	0
11	2017	50.29	0
12	2017	50.32	0
13	2017	50.36	0
14	2017	50.4	0
15	2017	50.56	0
16	2017	50.64	0
17	2017	50.76	0
18	2017	50.85	0
19	2017	51.06	0
20	2017	51.09	0
1	2018	48.97	0
2	2018	49.08	0
3	2018	49.52	0
4	2018	49.62	0
5	2018	49.8	0
6	2018	49.99	0
7	2018	50.07	0
8	2018	50.07	0
9	2018	50.08	0
10	2018	50.15	0
11	2018	50.31	0
12	2018	50.41	0
13	2018	50.45	0
14	2018	50.52	0
15	2018	50.57	0
16	2018	50.63	0
17	2018	50.63	0
18	2018	50.65	0
19	2018	50.69	0
20	2018	50.69	0
1	2019	48.14	0
2	2019	48.37	0
3	2019	49.47	0
4	2019	49.6	0
5	2019	49.61	0
6	2019	50.2	0
7	2019	50.38	0
8	2019	50.48	0
9	2019	50.59	0
10	2019	50.6	0
11	2019	50.66	0
12	2019	50.7	0
13	2019	50.78	0
14	2019	50.81	0
15	2019	50.83	0
16	2019	50.85	0
17	2019	50.94	0
18	2019	50.96	0
19	2019	50.98	0
20	2019	51	0
1	2021	48.36	1
2	2021	49.2	1
3	2021	49.22	1
4	2021	49.34	1
5	2021	49.46	0
6	2021	49.51	0
7	2021	49.53	0
8	2021	49.57	1
9	2021	49.71	0
10	2021	49.78	1
11	2021	49.91	0
12	2021	49.97	1
13	2021	50.02	0
14	2021	50.03	0
15	2021	50.1	1
16	2021	50.11	1
17	2021	50.14	1
18	2021	50.28	0
19	2021	50.29	1
20	2021	50.29	1
1	2022	48.99	1
2	2022	49.11	1
3	2022	49.44	1
4	2022	49.75	1
5	2022	49.8	1
6	2022	49.86	1
7	2022	49.87	1
8	2022	49.87	1
9	2022	49.99	1
10	2022	50.05	1
11	2022	50.15	1
12	2022	50.18	1
13	2022	50.18	1
14	2022	50.19	1
15	2022	50.28	1
16	2022	50.35	1
17	2022	50.42	1
18	2022	50.45	1
19	2022	50.49
20	2022	50.5	1

## Sheet: W100H
W100H			1 = yes, 0 = no, blank = unidentified
Rank for the year	Year	Performance Time	Superspike?
1	2016	12.2	0
2	2016	12.34	0
3	2016	12.5	0
4	2016	12.55	0
5	2016	12.55	0
6	2016	12.57	0
7	2016	12.6	0
8	2016	12.62	0
9	2016	12.63	0
10	2016	12.63	0
11	2016	12.64	0
12	2016	12.64	0
13	2016	12.65	0
14	2016	12.68	0
15	2016	12.69	0
16	2016	12.7	0
17	2016	12.74	0
18	2016	12.75	0
19	2016	12.76	0
20	2016	12.76	0
1	2017	12.28	0
2	2017	12.47	0
3	2017	12.48	0
4	2017	12.52	0
5	2017	12.52	0
6	2017	12.54	0
7	2017	12.56	0
8	2017	12.57	0
9	2017	12.58	0
10	2017	12.61	0
11	2017	12.61	0
12	2017	12.63	0
13	2017	12.63	0
14	2017	12.64	0
15	2017	12.65	0
16	2017	12.69	0
17	2017	12.69	0
18	2017	12.72	0
19	2017	12.74	0
20	2017	12.75	0
1	2018	12.36	0
2	2018	12.38	0
3	2018	12.4	0
4	2018	12.41	0
5	2018	12.48	0
6	2018	12.51	0
7	2018	12.56	0
8	2018	12.63	0
9	2018	12.64	0
10	2018	12.65	0
11	2018	12.67	0
12	2018	12.68	0
13	2018	12.68	0
14	2018	12.7	0
15	2018	12.7	0
16	2018	12.71	0
17	2018	12.71	0
18	2018	12.72	0
19	2018	12.72	0
20	2018	12.72	0
1	2019	12.32	0
2	2019	12.34	0
3	2019	12.4	0
4	2019	12.43	0
5	2019	12.48	0
6	2019	12.52	0
7	2019	12.57	0
8	2019	12.58	0
9	2019	12.58	0
10	2019	12.61	0
11	2019	12.61	0
12	2019	12.62	0
13	2019	12.63	0
14	2019	12.64	0
15	2019	12.65	0
16	2019	12.69	0
17	2019	12.7	0
18	2019	12.7	0
19	2019	12.7	0
20	2019	12.71	0
1	2021	12.26	0
2	2021	12.4	1
3	2021	12.42	0
4	2021	12.44	0
5	2021	12.47	0
6	2021	12.5	0
7	2021	12.51	0
8	2021	12.51	1
9	2021	12.53	0
10	2021	12.53	0
11	2021	12.53	1
12	2021	12.54	0
13	2021	12.61	0
14	2021	12.61	0
15	2021	12.62	0
16	2021	12.62	0
17	2021	12.62	0
18	2021	12.64	1
19	2021	12.65	1
20	2021	12.65	0
1	2022	12.12	1
2	2022	12.27	1
3	2022	12.27	1
4	2022	12.31	1
5	2022	12.35	1
6	2022	12.38	1
7	2022	12.41	1
8	2022	12.43	1
9	2022	12.44	1
10	2022	12.45	1
11	2022	12.46	1
12	2022	12.46	1
13	2022	12.49	1
14	2022	12.5	1
15	2022	12.51	1
16	2022	12.51	1
17	2022	12.56	1
18	2022	12.58	0
19	2022	12.63
20	2022	12.65

## Sheet: W400H
W400H			1 = yes, 0 = no, blank = unidentified
Rank for the year	Year	Performance Time	Superspike?
1	2016	52.88	0
2	2016	53.51	0
3	2016	53.55	0
4	2016	53.72	0
5	2016	53.92	0
6	2016	53.96	0
7	2016	53.97	0
8	2016	54.09	0
9	2016	54.15	0
10	2016	54.15	0
11	2016	54.45	0
12	2016	54.47	0
13	2016	54.47	0
14	2016	54.47	0
15	2016	54.48	0
16	2016	54.65	0
17	2016	54.67	0
18	2016	54.82	0
19	2016	54.87	0
20	2016	54.92	0
1	2017	52.64	0
2	2017	52.75	0
3	2017	52.95	0
4	2017	53.11	0
5	2017	53.14	0
6	2017	53.74	0
7	2017	53.82	0
8	2017	53.93	0
9	2017	54.02	0
10	2017	54.29	0
11	2017	54.29	0
12	2017	54.35	0
13	2017	54.36	0
14	2017	54.52	0
15	2017	54.54	0
16	2017	54.56	0
17	2017	54.57	0
18	2017	54.58	0
19	2017	54.59	0
20	2017	54.87	0
1	2018	52.75	0
2	2018	53.32	0
3	2018	53.46	0
4	2018	53.65	0
5	2018	53.9	0
6	2018	54.33	0
7	2018	54.47	0
8	2018	54.55	0
9	2018	54.61	0
10	2018	54.66	0
11	2018	54.67	0
12	2018	54.8	0
13	2018	54.9	0
14	2018	54.94	0
15	2018	54.98	0
16	2018	55.01	0
17	2018	55.05	0
18	2018	55.08	0
19	2018	55.11	0
20	2018	55.13	0
1	2019	52.16	0
2	2019	52.23	0
3	2019	53.11	0
4	2019	53.73	0
5	2019	53.74	0
6	2019	54.06	0
7	2019	54.11	0
8	2019	54.18	0
9	2019	54.32	0
10	2019	54.45	0
11	2019	54.7	0
12	2019	54.72	0
13	2019	54.75	0
14	2019	54.87	0
15	2019	54.89	0
16	2019	54.9	0
17	2019	54.91	0
18	2019	55	0
19	2019	55.09	0
20	2019	55.12	0
1	2021	51.46	1
2	2021	51.58	1
3	2021	52.03	1
4	2021	52.39	0
5	2021	52.96	1
6	2021	53.08	0
7	2021	53.7	0
8	2021	53.76	1
9	2021	54.2	1
10	2021	54.21	1
11	2021	54.23	1
12	2021	54.28	0
13	2021	54.33	0
14	2021	54.47	1
15	2021	54.51	1
16	2021	54.65	0
17	2021	54.72	0
18	2021	54.77	0
19	2021	54.89	0
20	2021	54.93	1
1	2022	50.68	1
2	2022	52.27	1
3	2022	53.08	1
4	2022	53.13	1
5	2022	53.33	1
6	2022	53.39	1
7	2022	53.52	1
8	2022	53.61	1
9	2022	53.69	1
10	2022	53.82	1
11	2022	53.91	1
12	2022	53.98	1
13	2022	54.09	1
14	2022	54.24	1
15	2022	54.25	1
16	2022	54.32	1
17	2022	54.34	1
18	2022	54.34	1
19	2022	54.47	1
20	2022	54.48	1
